# Supplementary material for: A radiosensitivity gene signature in predicting glioma prognostic via EMT pathway
Source: Oncotarget. 2014 Jun 10;5(13):4683–93. doi: 10.18632/oncotarget.2088 (PMC4148091; doi:10.18632/oncotarget.2088)
Supplement: Supplementary file 1 [file oncotarget-05-4683-s001.xls]

## Sheet: Table-1
Gene Symbol	Related Function in GO	related function in pathway
ACTN1	integrin binding and calcium ion binding	focal adhesion, tight junction, adherens junction,regulation of actin cytoskeleton
ANXA2	Rab GTPase binding and calcium ion binding
ANXA5	calcium-dependent phospholipid binding and calcium ion binding
ARHGDIB	Rho GDP-dissociation inhibitor activity and GTPase activator activity	vasopressin regulated water reabsorption, neurotrophin signaling pathway
CAPNS1	calcium-dependent cysteine-type endopeptidase activity and calcium ion binding
CBR1	nucleotide binding and carbonyl reductase (NADPH) activity	arachidonic acid metabolism
CCND1	protein kinase binding and protein kinase activity	cell cycle, focal adhesion, JAK-STAT signaling pathway,p53 pathway, Wnt signaling pathway
CD63	Response to elevated platelet cytosolic Ca2+ and Hemostasis	lysosome
CORO1A	actin filament binding and protein homodimerization activity
CXCR4	G-protein coupled receptor activity and ubiquitin protein ligase binding	cytokine cytokine receptor interaction, chemokine signaling pathway, endocytosis, leukocyte transendothelial migration
DAG1	structural constituent of muscle and calcium ion binding.	ECM receptor interaction, hypertrophic cardiomyopathy HCM, arrhythmogenic right ventricular cardiomyopathy arvc, dilated cardiomyopathy, viral myocarditis
EMP2
HCLS1	protein kinase binding and protein complex binding	tight junction
HTRA1	insulin-like growth factor binding and serine-type endopeptidase activity
ITGB5	integrin binding and receptor activity	focal adhesion, regulation of actin cytoskeleton
LAPTM5		lysosome
LRMP
MYB	chromatin binding and sequence-specific DNA binding transcription factor activity
PFN2	actin binding and phosphatidylinositol-4,5-bisphosphate binding	regulation of actin cytoskeleton
PIR	transcription cofactor activity and quercetin 2,3-dioxygenase activity
PKM2	pyruvate kinase activity and magnesium ion binding	glycolysis gluconeogenesis, purine metabolism, pyruvate metabolism, type II diabetes mellitus
PTMS
PTPRC	protein kinase binding and transmembrane receptor protein tyrosine phosphatase activity	cell adhesion molecules (CAMs)
PTPRCAP
PYGB	glycogen phosphorylase activity and pyridoxal phosphate binding
RAB13	GTP binding and GTPase activity	tight junction
RALB	GTP binding and GTPase activity	pathways in cancer, pancreatic cancer
SCRN1	dipeptidase activity and molecular_function
SQSTM1	protein serine/threonine kinase activity and protein homodimerization activity
TWF1	actin monomer binding and protein tyrosine kinase activity
WAS	small GTPase regulator activity and identical protein binding	regulation of actin cytoskeleton, adherens junction,

## Sheet: Table-2
Database number	Gender	Reviewed histological diagnosis	Age at diagnosis	KPS	Type of surgery	Radiotherapy	Chemotherapy	1p-19q co-deletion	IDH1 mutation	Alive	Survival(years)
8	Female	OD (grade III)	44.57	100	Partial resection	yes	no	LOH	mutation	Dead	9.82
9	Male	OD (grade III)	28.69	90	Partial resection	yes	no	LOH	mutation	Dead	11.67
11	Male	OD (grade III)	38.58		Complete resection	yes	no	LOH	no mutation	Dead	8.92
13	Male	OD (grade III)	33.89	90	Partial resection			LOH	no mutation	Dead	8.59
20	Male	OD (grade III)	48.03	80	Partial resection	yes	adjuvant pcv	LOH	mutation	Dead	3.24
21	Male	OD (grade III)	31.53	100	Partial resection	yes	no	LOH	no mutation	Dead	6.81
23	Female	OD (grade III)	44.41	90	Complete resection	yes	no	LOH	no mutation	Dead	8.12
25	Male	OD (grade III)	51.4	100	Partial resection	yes	adjuvant pcv	LOH	mutation	Dead	3.04
40	Male	OD (grade III)	38.53	100	Stereotactic biopsy	yes	no	LOH	mutation	Dead	10.28
53	Male	OD (grade III)	34.93	100	Partial resection	yes	no	LOH	mutation	Dead	1.83
55	Male	OD (grade III)	23.33	90	Stereotactic biopsy biopsy	yes		LOH	no mutation	Dead	17.49
56	Male	GBM (grade IV)	44.09	60	Complete resection	yes	no	partial LOH	no mutation	Dead	1.34
60	Male	GBM (grade IV)	37.84	90	Partial resection	yes	adjuvant temozolomide	no LOH	no mutation	Dead	1.5
62	Male	GBM (grade IV)	51.44	100	Partial resection	yes	no	no LOH	no mutation	Dead	2.3
63	Male	GBM (grade IV)	52.06	100	Complete resection	yes	no		no mutation	Dead	3.28
64	Male	GBM (grade IV)	33.2	100	Partial resection	yes	concomitant temozolomide		mutation	Alive	6.77
66	Male	GBM (grade IV)	32.36	100	Partial resection	yes	concomitant temozolomide	no LOH	no mutation	Dead	0.64
67	Male	GBM (grade IV)	57.25	90	Partial resection	yes	concomitant temozolomide	partial LOH		Dead	0.58
72	Male	GBM (grade IV)	54.12	100	Complete resection	yes	concomitant temozolomide		no mutation	Dead	1.27
73	Male	GBM (grade IV)	55.52	100	Complete resection	yes	no			Dead	0.69
77	Male	GBM (grade IV)	54.06	90	Complete resection	yes	no			Dead	1.3
80	Female	GBM (grade IV)	53.26	100	Complete resection	yes	no		no mutation	Dead	1.92
81	Male	GBM (grade IV)	47.74	70	Complete resection	yes	no		no mutation	Dead	0.48
82	Male	OA (grade III)	31.56	60	Partial resection	yes	adjuvant pcv	no LOH		Dead	3.47
83	Female	OA (grade III)	48.6		Complete resection	yes	no	LOH		Dead	0.28
84	Female	OD (grade III)	48.1	80	Partial resection	yes	adjuvant pcv			Dead	4.77
87	Male	GBM (grade IV)	45.71	100	Open biopsy	yes	no		no mutation	Dead	0.71
89	Female	GBM (grade IV)	54.18	60	Partial resection	yes	no	no LOH	no mutation	Dead	0.66
90	Female	GBM (grade IV)	63.33	80	Complete resection	yes	no	no LOH	no mutation	Dead	0.47
92	Female	GBM (grade IV)	62.96	50	Stereotactic biopsy	yes	no	no LOH		Dead	1.26
98	Male	GBM (grade IV)	35.7	90	Partial resection	yes	no	no LOH	mutation	Dead	0.98
99	Male	GBM (grade IV)	51.64	70	Stereotactic biopsy	yes	no		no mutation	Dead	0.86
101	Female	GBM (grade IV)	57.68	70	Partial resection	yes	no			Dead	0.62
104	Male	GBM (grade IV)	71.09	80	Partial resection	yes	no		no mutation	Dead	0.21
105	Male	GBM (grade IV)	52.2	80	Complete resection	yes	no		no mutation	Dead	1.03
107	Male	GBM (grade IV)	51.17	70	Stereotactic biopsy	yes	no		no mutation	Dead	0.41
111	Male	GBM (grade IV)	37.25	80	Stereotactic biopsy	yes	no		no mutation	Dead	0.94
112	Female	GBM (grade IV)	73.65	70	Complete resection	yes	no		no mutation	Dead	0.59
113	Male	GBM (grade IV)	33.09	100	Complete resection	yes	adjuvant pcv	no LOH	mutation	Alive	6.62
117	Male	GBM (grade IV)	55.98	100	Partial resection	yes	no			Dead	0.16
119	Male	GBM (grade IV)	30.33	90	Stereotactic biopsy	yes	no			Dead	0.18
120	Male	GBM (grade IV)	61.33	90	Partial resection	yes	no			Dead	0.88
123	Male	GBM (grade IV)	29.55	70	Partial resection	yes	no		mutation	Dead	2.05
126	Male	GBM (grade IV))	37.98 .	90	Partial resection	yes y	no		no mutation	Dead	1.40 .
130	Male	GBM (grade IV)	32.59	100	Partial resection	yes	no	LOH	mutation	Dead	6.31
131	Male	GBM (grade IV)	39.36	90	Partial resection	yes	adjuvant other chemotherapeutic drugs	no LOH	no mutation	Dead	1.59
132	Male	GBM (grade IV)	55.2	70	Stereotactic biopsy	yes	no		mutation	Dead	0.84
133	Male	GBM (grade IV)	23.02	90	Stereotactic biopsy				mutation	Dead	0.04
134	Female	A (grade II)	30.69	100	Partial resection	yes	no		mutation	Dead	1.48
136	Female	GBM (grade IV)	26.17	100	Stereotactic biopsy	yes	no			Dead	3.21
138	Male	GBM (grade IV)	68.04	80	Complete resection	yes	no		no mutation	Dead	0.37
139	Male	GBM (grade IV)	34.84	90	Complete resection	yes	no	no LOH	no mutation	Alive	12.56
141	Male	GBM (grade IV)	40.58	70	Partial resection	yes	no	no LOH	no mutation	Dead	0.59
142	Male	GBM (grade IV)	47.93	90	Partial resection	yes	no	no LOH	no mutation	Dead	1.08
143	Male	A (grade II)	38.05	100	Partial resection	yes	no	no LOH	mutation	Dead	4.79
144	Male	OD (grade III)	46.04	70	Partial resection	yes	adjuvant pcv	LOH	mutation	Alive	10.86
147	Male	A (grade II)	59.35	100	Stereotactic biopsy	yes	no		no mutation	Dead	1.85
148	Male	A (grade III)	64.01	100	Open biopsy	yes	no		no mutation	Dead	0.41
149	Male	GBM (grade IV)	57.58	70	Partial resection	yes	no	no LOH	no mutation	Dead	0.82
150	Male	OD (grade III)	60.46	80	Partial resection	yes	adjuvant pcv	no LOH	mutation	Dead	0.98
152	Male	GBM (grade IV)	43.26	100	Complete resection	yes	no		no mutation	Dead	2.89
155	Male	GBM(grade IV)	61.74	100	Partial􀀃resection	yes	concomitant chemotherapeutic drugs		no mutation	Dead	1.55
157	Male	GBM(grade IV)	36.5	60	Partial􀀃resection	yes	no	no LOH	no mutation	Dead	0.32
158	Female	A(grade III)	32.14	80	Complete􀀃resection	yes	no		no mutation	Dead	1.81
161	Male	GBM (grade IV)	51.62	40	Partial􀀃resection			LOH	no mutation	Dead	0.25
162	Female	GBM (grade IV)	53.3	100	Stereotactic􀀃biopsy	yes	no			Dead	0.65
163	Male	GBM (grade IV)	48.04	90	Partial􀀃resection	yes	no	no LOH	no mutation	Dead	0.64
164	Male	GBM (grade IV)	54.59	90	Partial􀀃resection				no mutation	Dead	0.03
168	Female	GBM (grade IV)	73.11	80	Partial􀀃resection	yes	no		no mutation	Dead	0.58
169	Male	GBM (grade IV)	69.89	70	Complete􀀃resection	yes	no			Dead	0.3
170	Female	OD (grade III)	43.64	90	Complete􀀃resection	yes	no	no LOH	no mutation	Lost to follow-up	1
171	Male	OA (grade III)	56.42	100	Partial􀀃resection	yes	no		no mutation	Dead	0.54
172	Female	GBM (grade IV)	63.08	100	Complete􀀃resection	yes	no	no LOH	no mutation	Dead	1.29
173	Female	GBM (grade IV)	60.39	80	Complete􀀃resection	yes	no			Dead	3.46
174	Male	GBM (grade IV)	51.85	80	Partial􀀃resection	yes	no		no mutation	Dead	0.28
176	Male	A (grade III)	43.89	80	Partial􀀃resection	yes	no		mutation	Dead	2.76
178	Male	GBM (grade IV)	58.23	90	Complete􀀃resection	yes	no		no mutation	Dead	0.73
179	Female	OA (grade III)	46.15	100	Partial􀀃resection	yes	no		no mutation	Dead	0.71
180	Female	GBM (grade IV)	30.43	100	Complete􀀃resection	yes	no	no LOH	no mutation	Dead	2.46
182	Male	A (grade III)	37.12	60	Partial􀀃resection	yes	no		no mutation	Dead	3.32
183	Male	GBM (grade IV)	51.92	70	Stereotactic􀀃biopsy				no mutation	Dead	0.12
185	Male	OA (grade III)	38.07	100	Complete􀀃resection	yes	adjuvant􀀃pcv	LOH		Dead	4.07
186	Female	OA (grade III)	57.7	30	Complete􀀃resection	yes	no	no LOH		Dead	1.6
187	Male	OA (grade III)	36.61	100	Complete􀀃resection	yes	no	no LOH		Dead	1.27
188	Male	OA (grade III)	62.2		Complete􀀃resection	yes	adjuvant􀀃pcv			Dead	3.16
189	Male	OD (grade III)	43.57	100	Complete􀀃resection	yes	adjuvant􀀃pcv	LOH		Dead	6.87
190	Male	OA (grade III)	41.93		Complete􀀃resection	yes	no	no LOH		Dead	1.53
194	Male	A (grade III)	37.44	60	Partial􀀃resection	yes	no		no mutation	Dead	0.19
196	Female	GBM (grade IV)	45.5	100	Stereotactic􀀃biopsy	yes	no			Dead	1.16
198	Male	A (grade III)	23.88	100	Partial􀀃resection	yes	no		mutation	Dead	6.27
199	Male	GBM (grade IV)	65.52	100	Partial􀀃resection	yes	no		no mutation	Dead	1.11
201	Male	GBM (grade IV)	63.73	100	Partial􀀃resection	yes	no		mutation	Dead	0.88
203	Male	GBM (grade IV)	56.41	70	Complete resection	yes	no	partial LOH	no mutation	Dead	0.8
204	Male	A (grade III)	41.77	100	Partial resection	yes	no			Dead	1.99
206	Female	GBM (grade IV)	41.09	70	Stereotactic biopsy	yes	no	no LOH	no mutation	Dead	0.29
207	Female	GBM (grade IV)	67.13	90	Complete resection	yes	no	no LOH	no mutation	Dead	0.72
209	Female	OA (grade III)	42.56	90	Partial resection	yes	no	no LOH	mutation	Dead	1.96
210	Female	GBM (grade IV)	54.94	80	Complete resection	yes	no			Dead	1.75
214	Male	OA (grade III)	33.26	100	Complete resection	yes	adjuvant pcv		mutation	Dead	2.84
216	Male	GBM (grade IV)	65.35	90	Complete resection					Dead	0.3
218	Male	GBM (grade IV)	41.39	90	Partial resection	yes	no		no mutation	Dead	0.74
219	Male	GBM (grade IV)	56.64	70	Partial resection	yes	no		no mutation	Dead	0.55
222	Male	GBM (grade IV)	66.39	70	Stereotactic biopsy				no mutation	Dead	0.56
223	Male	GBM (grade IV)	52.69	100	Partial resection	yes	no	no LOH	mutation	Dead	1.06
224	Male	PA (grade I)	15.67	90	Partial resection	yes	no		mutation	Alive	8.16
225	Male	GBM (grade IV)	72.22	80	Complete resection				no mutation	Dead	0.33
227	Male	GBM (grade IV)	47.4	100	Partial resection	yes	no		mutation	Lost to follow up	3.1
228	Female	GBM (grade IV)	54.6	80	Partial resection				mutation	Dead	0.26
229	Male	OA (grade III)	35.92	90	Complete resection	yes	adjuvant pcv	LOH	mutation	Alive	6.8
230	Male	A (grade II)	43	100	Partial resection	yes	no		no mutation	Alive	7.48
233	Male	GBM (grade IV)	61.31	90	Partial resection	yes	no		no mutation	Dead	1.02
237	Male	GBM (grade IV)	32.5	100	Complete resection	yes	no		mutation	Dead	3.31
240	Male	GBM (grade IV)	54.37	90	Complete resection	yes	no	LOH	no mutation	Dead	0.65
242	Male	GBM (grade IV)	64.61	80	Partial resection	yes	no		no mutation	Dead	0.35
243	Male	OA (grade III)	40.06	100	Stereotactic biopsy	yes	no		no mutation	Dead	10.34
244	Female	GBM (grade IV)	62.36	70	Partial resection	yes	no	partial LOH	no mutation	Dead	0.45
246	Male	OD (grade III)	62.46	90	Partial resection	yes	no	no LOH	mutation	Alive	6.21
247	Male	OD (grade III)	53.65	100	Partial resection	yes	no	LOH	mutation	Dead	5.62
250	Male	GBM (grade IV)	70.28	90	Partial resection	yes	no		no mutation	Dead	0.6
251	Female	A (grade III)	33.83	100	Partial resection	yes	no		mutation	Dead	3.97
252	Male	GBM (grade IV)	62.28	90	Partial resection	yes	no		no mutation	Dead	1.14
253	Female	GBM (grade IV)	58.78	90	Complete resection	yes	no		no mutation	Dead	0.62
254	Male	GBM (grade IV)	14.38	100	Complete resection	yes	no	no LOH	no mutation	Dead	0.67
255	Male	OA (grade III)	42.98	70	Partial resection	yes	no		mutation	Dead	3.65
256	Male	GBM (grade IV)	74.56	70	Partial􀀃resection				mutation	Dead	0.27
257	Male	OD (grade III)	66.86	80	Partial􀀃resection	yes	no	LOH	mutation	Dead	3.3
258	Male	GBM (grade IV)	67.6	80	Complete􀀃resection	yes	no		no mutation	Dead	2.26
259	Male	OD (grade III)	60.33	60	Complete􀀃resection	yes	no	LOH	mutation	Dead	5.02
260	Female	GBM (grade IV)	33.12	90	Partial􀀃resection	yes	no		mutation	Dead	0.71
262	Female	OD (grade III)	59.56	100	Partial􀀃resection	yes	no	LOH	mutation	Alive	8.23
270	Female	OD (grade III)	57.64	20	Complete􀀃resection	yes	adjuvant􀀃pcv	LOH		Dead	9.11
271	Female	OD (grade III)	57.01	80	Partial􀀃resection	yes	adjuvant􀀃pcv	no LOH		Dead	1.47
275	Female	OD (grade III)	65.59	50	Complete􀀃resection	yes	no	LOH	mutation	Dead	7.44
283	Female	GBM (grade IV)	15.02	90	Partial􀀃resection	upfront􀀃temozolomide	Dead		no mutation	0.28
284	Female	OD (grade II)	50.23	70	Partial􀀃resection	yes	no	LOH	mutation	Dead	7.96
285	Female	GBM (grade IV)	78.08	70	Partial􀀃resection				no mutation	Lost to follow up
286	Female	GBM (grade IV)	52.88	100	Open􀀃biopsy	yes	no	no LOH	mutation	Lost to follow up	5.56
291	Female	OA (grade III)	71.11	80	Complete􀀃resection	yes	no		mutation	Dead	0.63
293	Female	OD (grade III)	46.51	100	Partial􀀃resection	yes	no		mutation	Dead	2.99
294	Male	GBM (grade IV)	66.8	80	Partial􀀃resection				no mutation
295	Male	OD (grade II)	34.71	100	Partial􀀃resection			partial LOH	no mutation	Dead	1.19
299	Male	GBM (grade IV)	45.63	60	Partial􀀃resection	yes	no		no mutation	Dead	0.89
300	Female	PA (grade I)	22.28	80	Complete􀀃resection					Alive	6.5
306	Male	OA (grade III)	43.11	80	Complete􀀃resection	yes	no		mutation	Dead	0.19
308	Female	PA (grade I)	11.72	90	Complete􀀃resection					Alive	0.03
310	Female	GBM (grade IV)	24.42	70	Complete􀀃resection	yes	no		no mutation	Dead	2.41
315	Female	GBM (grade IV)	40.74	90	Complete􀀃resection	yes	no		mutation	Dead	0.61
319	Female	GBM (grade IV)	42.7	80	Partial􀀃resection	yes	no		mutation	Dead	1.22
328	Female	GBM (grade IV)	69.95	70	Partial􀀃resection	yes			no mutation	Dead	0.4
332	Male	GBM (grade IV)	55.39	80	Partial􀀃resection	yes	no		no mutation	Dead	0.7
333	Male	A (grade II)	32.15	90	Partial􀀃resection	yes	no		mutation	Dead	1.1
336	Female	A (grade II)	73.19	60	Stereotactic biopsy	yes	no		no mutation	Dead	1.19
337	Female	GBM (grade IV)	43.21	70	Partial resection	yes	no		mutation	Dead	0.18
351	Female	OD (grade III)	79.19	60	Complete resection			no LOH	no mutation	Dead	1.64
352	Male	GBM (grade IV)	38.11	70	Stereotactic biopsy	yes	no	no LOH	no mutation	Dead	1.06
353	Female	GBM (grade IV)	48.84	100	Complete resection			no LOH	mutation	Dead	9.79
360	Female	OD (grade III)	37.61	100	Partial resection			LOH	mutation	Dead	9.85
362	Male	GBM (grade IV)	64.29	70	Complete resection			no LOH	no mutation	Dead	2.66
368	Male	OD (grade III)	75.13	70	Partial resection	yes	no	LOH	mutation	Dead	2.21
372	Male	GBM (grade IV)	46.83	100	Partial resection	yes	no	no LOH	no mutation	Dead	2.62
376	Female	GBM (grade IV)	32.14	80	Complete resection	yes	no			Dead	1.81
378	Female	GBM (g (grade IV))	50.34 .	90	Partial resection	y yes	no	LOH	mutation	Dead	4.13 .
380	Male	GBM (grade IV)	46.52	80	Complete resection	yes	no	no LOH	no mutation	Dead	1.61
384	Female	GBM (grade IV)	53.26	100	Complete resection	yes	no	LOH		Dead	1.92
387	Male	GBM (grade IV)	37.12	60	Partial resection	yes	no	LOH		Dead	3.32
388	Male	GBM (grade IV)	58.58	80	Partial resection	yes	no	LOH		Dead	1.21
389	Male	GBM (grade IV)	58.58	80	Partial resection	yes	no	LOH	no mutation	Dead	1.21
393	Female	GBM (grade IV)	67.03	20	Partial resection				no mutation	Dead	0.06
395	Male	GBM (grade IV)	52.98	100	Partial resection	yes	no		no mutation	Dead	1.85
405	Male	OD (grade III)	41.98	80	Partial resection	yes	no	LOH	no mutation	Dead	0.6
406	Male	OD (grade II)	57.22		Partial resection				no mutation	Dead	0
411	Male	GBM (grade IV)	60.28	30	Partial resection				no mutation	Dead	0.05
415	Female	OD (grade III)	39.99	100	Stereotactic biopsy			LOH	mutation	Dead	6.04
416	Female	OD (grade III)	38.37	100	Partial resection			LOH	mutation	Dead	15.82
417	Male	OA (grade III)	44.15	80	Stereotactic biopsy	yes	no	LOH		Dead	4.86
420	Male	A (grade II)	37.6	60	Partial resection			no LOH	no mutation	Dead	1.32
421	Female	GBM (grade IV)	70.3	60	Partial resection			no LOH	no mutation	Lost to follow up	0.02
425	Male	GBM (grade IV)	34.78	50	Complete resection	yes	no		mutation	follow up	1.26
427	Male	OD (grade II)	53.85	100	Partial resection	yes	no	LOH	mutation	Dead	3.76
428	Female	OA (grade III)	37.11		Partial resection	yes	no	LOH	mutation	Dead	11.41
431	Male	OA (grade III)	78.52	50	Partial resection			no LOH	no mutation	Dead	0.53
432	Female	GBM (grade IV)	52.88	100	Open biopsy	yes	no	no LOH		Lost to follow up	5.56
433	Male	OA (grade III)	70.07	40	Partial resection				no mutation	Dead	0.02
434	Female	GBM (grade IV)	55.55	90	Partial resection	yes	no	no LOH		Dead	1.05
436	Male	GBM (grade IV)	48.35	100	Partial resection	yes	no			Dead	0.47
437	Male	GBM (grade IV)	70.67	40	Partial resection				no mutation	Dead	0.08
440	Male	A (grade II)	31.77	90	Partial resection			no LOH	no mutation	Lost to follow up	0.86
441	Male	OA (grade II)	55.42	90	Complete resection			LOH	mutation	Dead	3.76
442	Male	GBM (grade IV)	77.31	80	Partial resection			no LOH	mutation	Dead	0.02
443	Male	GBM (grade IV)	60.36	50	Partial resection			no LOH	no mutation	Dead	0.35
444	Male	GBM (grade IV)	56.85					LOH	no mutation	Dead
445	Male	OA (grade III)	52.07	80	Complete resection	yes	no		no mutation	Dead	1.18
446	Male	A (grade III)	49.64	40	Partial resection	yes	no		no mutation	Dead	0.45
449	Female	A (grade III)	37.18	100	Partial resection	yes	no			Dead	1.97
451	Female	A (grade II)	23.72	90	Complete resection				no mutation	Alive	4.55
452	Male	A (grade III)	38.42	20	Complete resection					Dead	0.04
455	Male	OD (grade III)	54.35	10	Partial resection			LOH	mutation	Dead	0.04
458	Male	GBM (grade IV)	71.09	90	Partial resection	yes	no	LOH	no mutation	Dead	0.61
461	Female	OD (grade III)	78.82	60	Partial resection					Dead	1.69
462	Male	A (grade III)	81.18	90	Partial resection	yes	no	no LOH	no mutation	Dead	0.82
463	Female	OD (grade II)	63.1	70	Open biopsy			LOH		Dead	1.78
465	Male	OD (grade III)	54	90	Partial resection	yes	no	LOH		Dead	10.36
466	Male	OD (grade III)	37.08	100	Complete resection			LOH	no mutation	Dead	20.68
467	Female	A (grade III)	37.55	20	Stereotactic biopsy			LOH	no mutation	Dead	0.05
468	Male	GBM (grade IV)	55.71	80	Partial resection				no mutation	Dead	0.65
473	Male	A (grade III)	46.47					no LOH	mutation	Dead	1.2
483	Male	OD (grade III)	35.23		Complete resection	yes	no		no mutation	Dead	5.33
485	Male	GBM (grade IV)	67.48		Complete resection			no LOH	no mutation	Dead	0.5
487	Male	GBM (grade IV)	64.26	50	Open biopsy					Dead	0.34
488	Male	GBM (grade IV)	77.31	80	Partial resection			no LOH		Dead	0.02
489	Male	GBM (grade IV)	46.61	100	Stereotactic biopsy	yes	no	LOH	mutation	Dead	5.17
490	Male	GBM (grade IV)	36.27	80	Partial resection	yes	no		mutation	Dead	2.93
494	Female	OD (grade III)	49.94	100	Complete resection		upfront PCV	no LOH	mutation	Dead	3
495	Female	A (grade III)	38.4	100	Partial resection	yes	no	no LOH	no mutation	Alive	6.08
496	Female	GBM (grade IV)	70.67	80	Partial resection	yes	no	no LOH	no mutation	Dead	0.91
497	Male	A (grade III)	35.67	100	Partial resection	yes	no	LOH	mutation	Dead	6.12
499	Female	A (grade II)	33.25	100	Partial resection		upfront PCV	no LOH	mutation	Dead	3.2
500	Male	OD (grade II)	32.98	100	Complete resection			LOH	mutation	Dead	16.05
509	Male	GBM (grade IV)	67.1	60	Complete resection				mutation	Dead	0.05
510	Female	GBM (grade IV)	50.83	90	Stereotactic biopsy	yes	no			Dead	1.53
512	Female	GBM (g (grade IV))	70.51 .	70	Partial resection	yes y	no	no LOH	no mutation	Dead	0.79 .
514	Male	OA (grade III)	43.93	100			no	no LOH	mutation	Dead	18.72
515	Male	GBM (grade IV)	61.1	90	Complete resection	yes	no	no LOH	no mutation	Dead	0.35
519	Male	GBM (grade IV)	80.65	70	Partial resection	yes	no	no LOH	no mutation	Dead	0.92
520	Male	GBM (grade IV)	60.78	90	Partial resection	yes	no			Dead	0.55
524	Male	A (grade II)	43.85	100	Partial resection	yes	no			Alive	4.91
525	Male	GBM (grade IV)	67.01	70	Complete resection	yes	no			Dead	0.24
529	Male	OA (grade III)	54.98	40	Complete resection			no LOH	mutation	Dead	0.26
532	Male	GBM (grade IV)	79.06	60	Partial resection	yes	no		mutation	Dead	0.48
533	Male	OD (grade II)	51.63	70	Complete resection				mutation	Alive	3.44
535	Female	GBM (grade IV)	42.67	70	Partial resection	yes	adjuvant temozolomide	LOH	no mutation	Dead	2.3
536	Male	OA (grade II)	32.92	90	Stereotactic biopsy				no mutation	Alive	3.7
537	Male	GBM (grade IV)	69.88	80	Complete resection	yes	no			Dead	0.53
538	Female	OD (grade II)	44.74	80	Stereotactic biopsy			LOH	no mutation	Alive	3.27
540	Female	GBM (grade IV)	63.61	60	Open biopsy	yes	concomitant temozolomide		no mutation	Dead	0.3
543	Male	GBM (grade IV)	56.62	90	Stereotactic biopsy				no mutation	Dead	0.98
545	Male	A (grade II)	39.92	90	Complete resection			no LOH	no mutation	Alive	2.84
547	Male	OD (grade III)	56.15	70	Partial resection	yes	no	no LOH	no mutation	Alive	3.33
564	Male	GBM (grade IV)	68.18	80	Partial resection	yes	no		mutation	Dead	0.73
565	Male	GBM (grade IV)	59.03	70	Complete resection	yes	no	no LOH		Dead	2.79
566	Female	GBM (grade IV)	58.71	70	Partial resection	yes	no	no LOH		Dead	0.48
567	Female	OD (grade III)	45.39	70	Partial resection	yes	no	LOH	no mutation	Dead	2.02
568	Female	OA (grade III)	36.66	80	Partial resection					Alive	13.3
569	Male	OA (grade II)	28.55	100	Complete resection			no LOH	mutation	Dead	3.69
584	Female	GBM (grade IV)	71.02	40	Partial resection				no mutation	Dead	0.35
585	Male	GBM (grade IV)	70.23	50	Complete resection				no mutation	Dead	0.21
601	Male	GBM (grade IV)	22.52	100	Complete resection	yes			mutation	Dead	3.32
603	Female	GBM (grade IV)	55.49	80	Partial resection				mutation	Dead	0.23
609	Male	GBM (grade IV)	52.5	0					no mutation	Lost to follow up
610	Male	OD (grade III)	70.98	40	Partial resection		no	no LOH	no mutation	Dead	0.3
612	Male	GBM (grade IV)	68.46	80	Complete resection	yes	no	no LOH	no mutation	Dead	1.58
615	Female	GBM (grade IV)	64.28					no LOH	no mutation	Dead	1.14
619	Male Male	OD ((grade III) grade	52.52	90	Partiall resection Partia resection	yes	no	no LOH	no mutation	Dead	0.48
627	Female	GBM (grade IV)	49.14	90	Partial resection	yes	no	LOH	no mutation	Dead	0.76
628	Male	A (grade II)	49.83	90	Complete resection	yes	no	LOH	no mutation	Dead	7.52
629	Female	GBM (grade IV)	65.53	90	Partial resection				no mutation	Dead	2.22
631	Male	GBM (grade IV)	54.72	80	Partial resection	yes	no		no mutation	Dead	0.56
634	Male	GBM (grade IV)	69.38	70	Stereotactic biopsy				no mutation	Dead	0.63
635	Male	GBM (grade IV)	67.11	80	Stereotactic biopsy			no LOH	no mutation	Dead	0.28
636	Female	OD (grade III)	43.9	90	Partial resection	yes	no	no LOH	mutation	Dead	1.34
638	Female	PA (grade I)	33.48	90	Partial resection				no mutation	Alive	7.04
648	Male	OD (grade III)	46.86	100	Complete resection	yes	no	LOH	mutation	Alive	5.56
649	Male	GBM (grade IV)	31.72	100	Partial resection	yes	no		mutation	Dead	1.92
651	Female	GBM (grade IV)	78.12	60	Stereotactic biopsy				mutation	Dead	0.15
652	Female	GBM (grade IV)	62.11	30	Complete resection				mutation	Dead	0.34
656	Male	GBM (grade IV)	47.29	90	Partial resection	yes	no		no mutation	Dead	1.12
657	Female	GBM (grade IV)	61.28	50	Partial resection				no mutation	Dead	0.29
662	Female	GBM (grade IV)	33.74	100	Complete resection	yes	no		no mutation	Dead	1.05
670	Female	OA (grade III)	64.97	80	Stereotactic biopsy	yes	adjuvant pcv	no LOH	no mutation	Dead	1.31
691	Male	GBM (grade IV)	73.64	80	Stereotactic biopsy					Dead	0.11
697	Male	OD (grade III)	26.66	80	Partial resection	yes	no	LOH		Dead	6.06
704	Male	GBM (grade IV)	63.3	90	Partial􀀃resection	yes	no		mutation	Dead	0.38
709	Male	PA (grade I)	17.55	40	Complete􀀃resection				no mutation	Lost to follow up	6.31
710	Male	PA (grade I)	33.88	60	Partial􀀃resection	Alive	10.37
711	Female	PA (grade I)	37.02	90	Complete􀀃resection	Alive	11.21		no mutation
712	Male	PA (grade I)	32.35	50	Complete􀀃resection				no mutation	Lost to follow up	0.19

## Sheet: Table-3
ID	Age at initial pathologic diagnosis	Gender	KPS	Molecular Subtype	Radiation	Additional chemotherapy	Additional surgery locoregional procedure	Overall survival(days)	Alive
TCGA-02-0001-01	44	Female	80	Classical	Yes	no		358	Dead
TCGA-02-0003-01	50	Male	100	Proneural	Yes	no		144	Dead
TCGA-02-0004-01	59	Male	80	Mesenchymal	Yes	no		345	Dead
TCGA-02-0006-01	56	Female	80	Mesenchymal	Yes	yes	yes	558	Dead
TCGA-02-0007-01	40	Female	80	Proneural	Yes	no		705	Dead
TCGA-02-0009-01	61	Female	80	Classical	Yes		yes	322	Dead
TCGA-02-0010-01	20	Female	80	Proneural	Yes	yes		1077	Dead
TCGA-02-0011-01	18	Female	80	Proneural	Yes	yes		630	Dead
TCGA-02-0014-01	25	Male	100	Proneural	Yes	yes		2511	Dead
TCGA-02-0015-01	50	Male	80	Classical	Yes	yes	yes	627	Dead
TCGA-02-0016-01	50	Male	100	Classical	Yes	no		1699	Alive
TCGA-02-0021-01	43	Female	80	Classical	Yes	no		2361	Dead
TCGA-02-0023-01	38	Female	80	Classical	Yes	yes	yes	612	Dead
TCGA-02-0024-01	35	Male	100	Proneural	Yes			1614	Dead
TCGA-02-0025-01	47	Male	100	Mesenchymal	Yes	yes	yes	1300	Dead
TCGA-02-0026-01	27	Male	80	Proneural	Yes	yes		748	Dead
TCGA-02-0027-01	33	Female	100	Classical	Yes	yes		370	Dead
TCGA-02-0028-01	39	Male	100	Proneural	Yes	yes		2755	Dead
TCGA-02-0033-01	54	Male	100	Mesenchymal	Yes			86	Dead
TCGA-02-0034-01	60	Male	80	Mesenchymal	Yes	no		430	Dead
TCGA-02-0037-01	74	Female	80	Classical	Yes	no	no	109	Dead
TCGA-02-0038-01	48	Female	80	Classical	Yes	no	no	326	Dead
TCGA-02-0039-01	54	Male	60	Mesenchymal	Yes			320	Dead
TCGA-02-0043-01	54	Female	80	Classical	Yes	yes		556	Dead
TCGA-02-0046-01	61	Male	60	Proneural	Yes		no	208	Dead
TCGA-02-0047-01	78	Male	80	Proneural	Yes	no	no	447	Dead
TCGA-02-0048-01	80	Male		Proneural	Yes			97	Dead
TCGA-02-0051-01	43	Male	100	Mesenchymal	Yes	yes	yes	458	Dead
TCGA-02-0052-01	49	Male	80	Neural	Yes	no		383	Dead
TCGA-02-0054-01	44	Female	80	Mesenchymal	Yes	yes		199	Dead
TCGA-02-0055-01	62	Female	80	Mesenchymal	Yes	no		76	Dead
TCGA-02-0057-01	66	Female	80	Neural	Yes	yes		604	Dead
TCGA-02-0058-01	28	Female	80	Proneural	Yes	no		254	Dead
TCGA-02-0059-01	68	Female	80	Mesenchymal	Yes		no	291	Dead
TCGA-02-0060-01	66	Female	80	Proneural	Yes	no		183	Dead
TCGA-02-0064-01	50	Male	100	Mesenchymal	Yes	yes	yes	600	Dead
TCGA-02-0068-01	57	Male	80	Classical	Yes	yes	yes	804	Dead
TCGA-02-0069-01	31	Female	80	Proneural	Yes	no		873	Alive
TCGA-02-0070-01	70	Male	80	Classical	Yes	no		762	Alive
TCGA-02-0071-01	53	Male	80	Classical	Yes		no	167	Dead
TCGA-02-0074-01	68	Female	80	Proneural	Yes	no	yes	310	Dead
TCGA-02-0075-01	63	Male	80	Mesenchymal	Yes	no		634	Dead
TCGA-02-0079-01	57	Male	80	Mesenchymal	Yes			828	Dead
TCGA-02-0080-01	28	Male	80	Proneural	Yes	yes		2729	Dead
TCGA-02-0083-01	59	Female	80	Neural	Yes			691	Dead
TCGA-02-0085-01	63	Female	80	Mesenchymal	Yes	no		1560	Dead
TCGA-02-0086-01	45	Female	100	Mesenchymal	Yes	yes		268	Dead
TCGA-02-0087-01	27	Female	80	Proneural	Yes			1757	Alive
TCGA-02-0089-01	52	Male	100	Neural	Yes	no		515	Dead
TCGA-02-0099-01	46	Male	80	Mesenchymal	Yes	yes		106	Dead
TCGA-02-0102-01	42	Male	100	Classical	Yes	yes	yes	821	Dead
TCGA-02-0104-01	29	Female	80	Proneural	Yes	no	yes	1977	Dead
TCGA-02-0106-01	54	Male	80	Mesenchymal	Yes	yes		355	Dead
TCGA-02-0107-01	56	Male	80	Mesenchymal	Yes			537	Dead
TCGA-02-0111-01	56	Male	80	Mesenchymal	Yes			704	Dead
TCGA-02-0113-01	43	Female	100	Neural	Yes			2817	Alive
TCGA-02-0114-01	37	Female	80	Proneural	Yes	yes	yes	3040	Dead
TCGA-02-0115-01	52	Male	80	Neural	Yes	yes	yes	476	Dead
TCGA-02-0116-01	51	Male	80	Mesenchymal	Yes	yes		1489	Dead
TCGA-02-0258-01	36	Female		Proneural	Yes			503	Dead
TCGA-02-0260-01	54	Male		Classical	Yes		yes	514	Dead
TCGA-02-0266-01	14	Male		Classical	Yes		yes	538	Dead
TCGA-02-0269-01	68	Male		Classical	Yes			327	Dead
TCGA-02-0271-01	26	Male		Classical	Yes			440	Dead
TCGA-02-0281-01	78	Female		Proneural	Yes			121	Dead
TCGA-02-0285-01	50	Female		Classical	Yes			422	Dead
TCGA-02-0289-01	57	Male	80	Classical	Yes	no	yes	432	Dead
TCGA-02-0290-01	49	Male	80	Classical	Yes	no	yes	485	Dead
TCGA-02-0317-01	40	Male	80	Classical	Yes			372	Dead
TCGA-02-0321-01	74	Male	80	Proneural	Yes		yes	300	Dead
TCGA-02-0324-01	69	Female	80	Neural	Yes			234	Dead
TCGA-02-0325-01	61	Male	80	Proneural	Yes	yes		323	Dead
TCGA-02-0326-01	82	Female	80	Mesenchymal	Yes			223	Dead
TCGA-02-0330-01	51	Female	80	Mesenchymal	Yes	yes		484	Dead
TCGA-02-0332-01	46	Female	80	Mesenchymal	Yes	no		782	Dead
TCGA-02-0333-01	77	Female		Classical	Yes			133	Dead
TCGA-02-0337-01	48	Male	80	Mesenchymal	Yes	no		764	Dead
TCGA-02-0338-01	41	Male	80	Proneural	Yes			322	Dead
TCGA-02-0339-01	67	Male	80	Proneural	Yes			377	Dead
TCGA-02-0422-01	50	Male	80	Classical	Yes			441	Dead
TCGA-02-0430-01	67	Female	100	Classical	Yes	no	yes	321	Dead
TCGA-02-0432-01	36	Male	80	Proneural	Yes			1433	Dead
TCGA-02-0439-01	70	Female	80	Proneural	Yes			20	Dead
TCGA-02-0440-01	62	Male	80	Proneural	Yes			345	Dead
TCGA-02-0446-01	61	Male	80	Proneural	Yes			281	Dead
TCGA-02-0451-01	62	Female	80	Neural	Yes		yes	492	Dead
TCGA-02-0456-01	67	Female	60	Mesenchymal	Yes			102	Dead
TCGA-02-2466-01	61	Male	80	Proneural	Yes	yes	yes	511	Dead
TCGA-02-2470-01	57	Male	60	Mesenchymal	Yes	yes	yes	393	Dead
TCGA-02-2483-01	43	Male	80	Proneural	Yes	no		465	Alive
TCGA-02-2485-01	53	Male	80	Classical	Yes	no	no	469	Alive
TCGA-02-2486-01	64	Male	80	Mesenchymal	Yes	no		492	Alive
TCGA-06-0124-01	67	Male		Mesenchymal	Yes			619	Dead
TCGA-06-0125-01	63	Female	60	Classical	Yes	yes	yes	1448	Dead
TCGA-06-0127-01	67	Male	60	Classical	Yes	no	no	120	Dead
TCGA-06-0128-01	66	Male	80	Proneural	Yes	yes	yes	691	Dead
TCGA-06-0129-01	30	Male	100	Proneural	Yes	no	yes	1024	Dead
TCGA-06-0130-01	54	Male	80	Mesenchymal	Yes	no	yes	394	Dead
TCGA-06-0132-01	49	Male		Neural	Yes	yes	no	771	Dead
TCGA-06-0133-01	64	Male		Neural	Yes	yes		435	Dead
TCGA-06-0137-01	63	Female		Classical	Yes	yes	yes	812	Dead
TCGA-06-0138-01	43	Male	80	Neural	Yes	yes	yes	737	Dead
TCGA-06-0139-01	40	Male	60	Mesenchymal	Yes	yes	no	362	Dead
TCGA-06-0141-01	62	Male	80	Mesenchymal	Yes	yes	no	313	Dead
TCGA-06-0143-01	58	Male	60	Mesenchymal	Yes	no	yes	357	Dead
TCGA-06-0146-01	33	Female		Proneural	Yes	no	yes	611	Dead
TCGA-06-0147-01	51	Female		Mesenchymal	Yes	yes		541	Dead
TCGA-06-0148-01	76	Male		Classical	Yes	no	no	307	Dead
TCGA-06-0149-01	74	Female	80	Mesenchymal	Yes	no	no	261	Dead
TCGA-06-0152-01	68	Male		Mesenchymal	Yes	yes	yes	375	Dead
TCGA-06-0154-01	54	Male	100	Mesenchymal	Yes	yes	yes	423	Dead
TCGA-06-0155-01	61	Male	80	Mesenchymal	Yes	yes	yes	318	Dead
TCGA-06-0156-01	57	Male		Proneural	Yes	no		178	Dead
TCGA-06-0157-01	63	Female	40	Classical	Yes	no		97	Dead
TCGA-06-0158-01	73	Male	80	Classical	Yes	yes		329	Dead
TCGA-06-0162-01	47	Female	60	Neural	Yes	no	no	104	Dead
TCGA-06-0164-01	47	Male	100	Mesenchymal	Yes	yes	yes	1730	Dead
TCGA-06-0168-01	59	Female	100	Mesenchymal	Yes	yes	no	598	Dead
TCGA-06-0169-01	68	Male	80	Mesenchymal	Yes	no	no	100	Dead
TCGA-06-0171-01	65	Male	100	Neural	Yes	yes	yes	399	Dead
TCGA-06-0174-01	54	Male	80	Proneural	Yes	no	no	98	Dead
TCGA-06-0176-01	34	Male	80	Mesenchymal	Yes	no	no	1561	Alive
TCGA-06-0178-01	38	Male		Neural	Yes	yes	no	1642	Alive
TCGA-06-0179-01	64	Male	60	Neural	Yes	yes	no	616	Dead
TCGA-06-0184-01	63	Male	80	Mesenchymal	Yes	no	no	1228	Alive
TCGA-06-0185-01	54	Male	100	Neural	Yes	yes	yes	1126	Alive
TCGA-06-0187-01	69	Male	60	Classical	Yes	yes		828	Dead
TCGA-06-0188-01	71	Male	100	Neural	Yes	no		866	Alive
TCGA-06-0189-01	55	Male		Mesenchymal	Yes	no		469	Dead
TCGA-06-0190-01	62	Male	80	Mesenchymal	Yes	yes	yes	317	Dead
TCGA-06-0192-01	58	Male	100	Mesenchymal	Yes	no	no	556	Alive
TCGA-06-0194-01	37	Female		Mesenchymal	Yes	no	yes	142	Dead
TCGA-06-0195-01	63	Male	100	Neural	Yes	no	no	225	Dead
TCGA-06-0206-01	40	Male		Mesenchymal	Yes	no		232	Dead
TCGA-06-0208-01	52	Female	80	Neural	Yes	no	no	255	Dead
TCGA-06-0209-01	76	Male			Yes	no	no	231	Dead
TCGA-06-0210-01	72	Female		Mesenchymal	Yes	no	yes	225	Dead
TCGA-06-0211-01	47	Male	100	Classical	Yes	yes	yes	360	Dead
TCGA-06-0216-01	61	Female	80	Proneural	Yes	yes	yes	735	Dead
TCGA-06-0221-01	31	Male	100	Neural	Yes	yes	yes	603	Dead
TCGA-06-0237-01	75	Female		Neural	Yes	no		415	Dead
TCGA-06-0238-01	46	Male	80	Proneural	Yes	no	no	404	Dead
TCGA-06-0241-01	65	Female	100	Proneural	Yes	yes		455	Alive
TCGA-06-0394-01	51	Male		Classical	Yes	yes	no	329	Dead
TCGA-06-0397-01	57	Female		Mesenchymal	Yes	no	yes	274	Dead
TCGA-06-0409-01	43	Male		Mesenchymal	Yes	yes	yes	2201	Dead
TCGA-06-0412-01	56	Female		Mesenchymal	Yes	yes	no	291	Dead
TCGA-06-0414-01	63	Male		Proneural	Yes	no	yes	1068	Dead
TCGA-06-0644-01	71	Male	80	Mesenchymal	Yes	yes		375	Alive
TCGA-06-0646-01	60	Male	80	Proneural	Yes	no	yes	175	Dead
TCGA-06-0648-01	77	Male	80	Proneural	Yes	no		297	Dead
TCGA-06-0650-01	39	Female		Mesenchymal	Yes	yes	yes	717	Dead
TCGA-06-0686-01	53	Male	90	Proneural	Yes	no	no	431	Dead
TCGA-06-0743-01	69	Male	100	Classical	Yes	yes	no	678	Alive
TCGA-06-0744-01	66	Male	80	Classical	Yes	no	no	594	Alive
TCGA-06-0745-01	59	Male	80	Proneural	Yes	no	no	238	Dead
TCGA-06-0747-01	53	Male	80	Classical	Yes	no		82	Dead
TCGA-06-0749-01	50	Male		Neural	Yes	no		81	Dead
TCGA-06-0875-01	61	Female	100	Proneural	Yes	no	no	1322	Alive
TCGA-06-0876-01	72	Female	70	Classical	Yes	yes	no	1405	Alive
TCGA-06-0877-01	78	Male		Classical	Yes	no	no	172	Dead
TCGA-06-0878-01	74	Male	80	Mesenchymal	Yes	yes	no	218	Alive
TCGA-06-0879-01	52	Male	100	Classical	Yes	yes	yes	1229	Dead
TCGA-06-0881-01	50	Male	80	Mesenchymal	Yes	yes		178	Alive
TCGA-06-0882-01	30	Male	100	Neural	Yes	yes	no	632	Dead
TCGA-06-0939-01	79	Female	80	Neural	Yes	yes		637	Alive
TCGA-06-1084-01	54	Male	80	Mesenchymal	Yes	yes		226	Alive
TCGA-06-1086-01	42	Male	80	Mesenchymal	Yes	no		208	Dead
TCGA-06-1087-01	75	Male	60	Proneural	Yes	no		123	Dead
TCGA-06-1800-01	61	Male	60	Mesenchymal	Yes	no	yes	815	Dead
TCGA-06-1801-01	56	Female	80	Proneural	Yes	yes		263	Alive
TCGA-06-1802-01	61	Male	80	Mesenchymal	Yes	yes		239	Alive
TCGA-06-1805-01	28	Female	90	Proneural	Yes	no	no	1031	Alive
TCGA-06-2558-01	75	Female	60	Proneural	Yes	no		380	Dead
TCGA-06-2559-01	83	Male	60	Proneural	Yes	no		149	Dead
TCGA-06-2561-01	53	Female	90	Mesenchymal	Yes	yes	yes	537	Dead
TCGA-06-2562-01	81	Male	50	Mesenchymal	Yes	no		382	Dead
TCGA-06-2563-01	72	Female	70	Classical	Yes	yes	no	932	Alive
TCGA-06-2564-01	50	Male	100	Classical	Yes	no		181	Alive
TCGA-06-2565-01	59	Male	70	Classical	Yes	yes	no	506	Dead
TCGA-06-2566-01	23	Female	80	Neural	Yes	no		182	Dead
TCGA-06-2567-01	65	Male	80	Neural	Yes	no		133	Dead
TCGA-06-2570-01	21	Female	100	Proneural	Yes	no	no	958	Alive
TCGA-06-5408-01	54	Female	80	Classical	Yes	no	no	356	Dead
TCGA-06-5411-01	51	Male	80	Neural	Yes	no		254	Dead
TCGA-06-5412-01	78	Female	80	Mesenchymal	Yes	no		138	Dead
TCGA-06-5413-01	67	Male	60	Neural	Yes	no		268	Alive
TCGA-06-5414-01	61	Male	80	Classical	Yes	no	yes	273	Alive
TCGA-06-5415-01	60	Male	100	Classical	Yes	no		260	Alive
TCGA-06-5416-01	23	Female	80	Proneural	Yes	no		204	Alive
TCGA-06-5417-01	45	Female	80	Proneural	Yes	no		155	Alive
TCGA-06-5859-01	63	Male	40	Neural	Yes	no		138	Alive
TCGA-06-6388-01	64	Female	80		Yes	yes		158	Dead
TCGA-06-6389-01	49	Female	100	Proneural	Yes	no		236	Alive
TCGA-06-6390-01	58	Male	80	Classical	Yes	no		163	Dead
TCGA-06-6695-01	64	Male	40		Yes	no		252	Alive
TCGA-06-6697-01	65	Male	80		Yes	yes		391	Alive
TCGA-06-6698-01	53	Female			Yes	no		145	Alive
TCGA-06-6699-01	58	Female			Yes	no		47	Alive
TCGA-06-6700-01	76	Male	100		Yes	no		145	Alive
TCGA-06-6701-01	60	Male			Yes	no		151	Alive
TCGA-08-0244-01	62	Male	80	Classical	Yes		yes	690	Dead
TCGA-08-0245-01	31	Female	80	Proneural	Yes	yes		1151	Dead
TCGA-08-0246-01	57	Female	80	Classical	Yes	no	no	127	Dead
TCGA-08-0344-01	66	Male	80	Proneural	Yes	yes	yes	3524	Dead
TCGA-08-0345-01	71	Female	60	Proneural	Yes	no	no	53	Dead
TCGA-08-0346-01	69	Male	80	Mesenchymal	Yes	no	yes	256	Dead
TCGA-08-0347-01	50	Male	100	Proneural	Yes	yes	yes	782	Dead
TCGA-08-0348-01	63	Male	80	Proneural	Yes	yes		370	Dead
TCGA-08-0349-01	46	Male		Neural	Yes	yes	no	298	Dead
TCGA-08-0350-01	32	Male	80	Proneural	Yes	yes	no	888	Dead
TCGA-08-0351-01	40	Male	80	Proneural	Yes	yes	yes	1986	Dead
TCGA-08-0353-01	58	Male	80	Proneural	Yes			256	Dead
TCGA-08-0354-01	52	Female	60	Classical	Yes	yes		546	Dead
TCGA-08-0355-01	30	Female	100	Classical	Yes	yes	yes	747	Dead
TCGA-08-0356-01	59	Female	80	Classical	Yes	no		946	Dead
TCGA-08-0357-01	49	Male	80	Classical	Yes	yes	yes	1143	Dead
TCGA-08-0358-01	50	Male	80	Classical	Yes	yes	yes	678	Dead
TCGA-08-0359-01	59	Female		Proneural	Yes	no	no	102	Dead
TCGA-08-0360-01	76	Male	80	Mesenchymal	Yes	no	yes	468	Dead
TCGA-08-0375-01	51	Female	100	Classical	Yes	no	no	372	Dead
TCGA-08-0380-01	74	Female	80	Neural	Yes	yes	no	454	Dead
TCGA-08-0386-01	74	Male	80	Neural	Yes	no	yes	548	Dead
TCGA-08-0389-01	59	Male	80	Neural	Yes			467	Dead
TCGA-08-0390-01	69	Male	60	Mesenchymal	Yes	no	no	425	Dead
TCGA-08-0510-01	75	Male	80	Mesenchymal	Yes	no	no	129	Dead
TCGA-08-0511-01	69	Male	80	Classical	Yes			235	Dead
TCGA-08-0512-01	48	Male	100	Mesenchymal	Yes	no	no	1282	Dead
TCGA-08-0514-01	69	Female	40	Classical	Yes	no	no	337	Dead
TCGA-08-0516-01	14	Male		Classical	Yes		yes	596	Dead
TCGA-08-0517-01	34	Female	80	Proneural	Yes	yes	yes	1785	Dead
TCGA-08-0518-01	60	Female	80	Classical	Yes			588	Dead
TCGA-08-0520-01	70	Male		Neural	Yes	yes	no	326	Dead
TCGA-08-0521-01	17	Male	60	Classical	Yes	no	yes	146	Dead
TCGA-08-0522-01	61	Male	80	Mesenchymal	Yes	yes	yes	635	Dead
TCGA-08-0524-01	17	Female	80	Proneural	Yes	yes		220	Dead
TCGA-08-0525-01	52	Male	80	Classical	Yes	no	yes	486	Dead
TCGA-08-0529-01	56	Female	80	Classical	Yes	no	yes	559	Dead
TCGA-08-0531-01	64	Male	80	Classical	Yes	no	no	230	Dead
TCGA-12-0615-01	78	Female	60	Classical	Yes	yes		466	Dead
TCGA-12-0616-01	36	Female	100	Proneural	Yes	yes		447	Dead
TCGA-12-0618-01	49	Male	60	Proneural	Yes	no		394	Dead
TCGA-12-0619-01	60	Male	80	Mesenchymal	Yes	yes	no	1062	Dead
TCGA-12-0620-01	57	Male	100	Mesenchymal	Yes	yes		318	Dead
TCGA-12-0654-01	48	Female		Mesenchymal	Yes	no		231	Dead
TCGA-12-0656-01	48	Female	80	Classical	Yes	yes	yes	2883	Dead
TCGA-12-0662-01	51	Male	80		Yes	yes	yes	1161	Dead
TCGA-12-0670-01	60	Male	100	Neural	Yes	no	yes	790	Dead
TCGA-12-0688-01	74	Male	100	Classical	Yes	yes		811	Dead
TCGA-12-0691-01	63	Male	100		Yes	yes	yes	368	Dead
TCGA-12-0703-01	46	Male	80	Classical	Yes	yes		619	Dead
TCGA-12-0769-01	52	Male	100		Yes	yes		458	Dead
TCGA-12-0772-01	46	Male	80	Mesenchymal	Yes	yes	yes	1638	Dead
TCGA-12-0773-01	24	Male	100	Neural	Yes	yes	yes	1315	Dead
TCGA-12-0775-01	75	Female	60	Mesenchymal	Yes	yes		232	Dead
TCGA-12-0776-01	52	Male	80	Mesenchymal	Yes	yes	no	296	Dead
TCGA-12-0778-01	53	Male	80	Mesenchymal	Yes	yes		453	Dead
TCGA-12-0780-01	51	Female	80	Classical	Yes	yes	no	452	Dead
TCGA-12-0818-01	45	Female		Proneural	Yes	no	yes	2790	Dead
TCGA-12-0819-01	49	Female	60	Classical	Yes	yes	no	753	Dead
TCGA-12-0820-01	40	Male	100	Classical	Yes	yes	no	562	Dead
TCGA-12-0821-01	62	Male	60	Neural	Yes	yes	no	323	Dead
TCGA-12-0822-01	46	Male	80	Neural	Yes	yes	yes	715	Dead
TCGA-12-0826-01	38	Female		Neural	Yes			845	Dead
TCGA-12-0827-01	38	Female	100	Mesenchymal	Yes	no	yes	1179	Dead
TCGA-12-0828-01	57	Male	60	Neural	Yes	no	yes	271	Dead
TCGA-12-0829-01	75	Male	80	Mesenchymal	Yes	yes	yes	626	Dead
TCGA-12-1088-01	53	Female	80	Mesenchymal	Yes	no	no	3880	Dead
TCGA-12-1089-01	64	Male		Neural	Yes	no	no	177	Dead
TCGA-12-1090-01	58	Male	60	Mesenchymal	Yes	yes		230	Dead
TCGA-12-1091-01	10	Female	80	Classical	Yes	yes	yes	1010	Dead
TCGA-12-1092-01	58	Male	80	Mesenchymal	Yes	yes	no	661	Dead
TCGA-12-1093-01	66	Female	80	Mesenchymal	Yes	yes	yes	486	Dead
TCGA-12-1094-01	56	Male	100	Classical	Yes	yes	yes	372	Dead
TCGA-12-1095-01	65	Female	100	Mesenchymal	Yes	yes	no	482	Dead
TCGA-12-1097-01	61	Male	100	Neural	Yes	yes	no	442	Dead
TCGA-12-1098-01	75	Female	60	Classical	Yes	no	no	121	Dead
TCGA-12-1099-01	68	Female	80	Proneural	Yes	yes	no	125	Dead
TCGA-12-1597-01	62	Female	80	Proneural	Yes	yes		675	Dead
TCGA-12-1598-01	75	Female		Neural	Yes	no		476	Dead
TCGA-12-1599-01	47	Female	80	Neural	Yes	yes		781	Dead
TCGA-12-1600-01	86	Male	80	Classical	Yes	no		448	Dead
TCGA-12-1602-01	58	Male	60	Proneural	Yes	yes		205	Dead
TCGA-12-3644-01	47	Female	60	Neural	Yes	yes	yes	1818	Dead
TCGA-12-3646-01	59	Female	80	Proneural	Yes	yes	yes	1338	Dead
TCGA-12-3648-01	61	Female	80	Classical	Yes	yes	yes	819	Dead
TCGA-12-3650-01	46	Male	80	Proneural	Yes	yes		333	Dead
TCGA-12-3651-01	77	Male	80	Neural	Yes	yes		386	Dead
TCGA-12-3652-01	60	Male	80	Classical	Yes	yes		1062	Dead
TCGA-12-3653-01	34	Female	80	Classical	Yes	yes	yes	442	Dead
TCGA-12-5295-01	60	Female		Neural	Yes	no		453	Dead
TCGA-12-5299-01	56	Female	80	Classical	Yes	no		98	Dead
TCGA-12-5301-01	59	Male	80	Neural	Yes	no		61	Dead
TCGA-14-0736-01	49	Male	100	Mesenchymal	Yes	yes	yes	459	Dead
TCGA-14-0740-01	70	Male	60		Yes	no		364	Dead
TCGA-14-0783-01	36	Female	80	Mesenchymal	Yes	no	no	188	Dead
TCGA-14-0786-01	50	Female	80	Classical	Yes	yes	no	701	Dead
TCGA-14-0789-01	54	Male	40	Mesenchymal	Yes	yes	yes	342	Dead
TCGA-14-0790-01	64	Female	60	Classical	Yes	no		418	Dead
TCGA-14-0865-01	67	Male	60	Proneural	Yes	no	yes	502	Dead
TCGA-14-0866-01	55	Male	80	Neural	Yes	yes	yes	801	Dead
TCGA-14-0871-01	74	Female	60	Mesenchymal	Yes	no	no	879	Dead
TCGA-14-1034-01	60	Female	60	Mesenchymal	Yes	yes	yes	485	Dead
TCGA-14-1037-01	66	Female	60	Mesenchymal	Yes	yes		587	Dead
TCGA-14-1043-01	61	Male	40		Yes	no		24	Dead
TCGA-14-1402-01	58	Female	80	Classical	Yes	yes	yes	974	Dead
TCGA-14-1450-01	57	Female	80		Yes	yes		1788	Alive
TCGA-14-1452-01	60	Male	80	Mesenchymal	Yes	yes		216	Dead
TCGA-14-1454-01	54	Female	60	Proneural	Yes	yes		917	Dead
TCGA-14-1456-01	23	Male	80	Proneural	Yes	yes		1245	Alive
TCGA-14-1458-01	54	Male	80	Proneural	Yes	yes	no	202	Dead
TCGA-14-1459-01	63	Female	100	Neural	Yes	no	yes	378	Dead
TCGA-14-1794-01	59	Male		Proneural	Yes	no	no	30	Dead
TCGA-14-1821-01	31	Male	80	Proneural	Yes	no		540	Dead
TCGA-14-1823-01	58	Female	80	Mesenchymal	Yes	yes		542	Dead
TCGA-14-1825-01	70	Male	80	Proneural	Yes	no		232	Dead
TCGA-14-1829-01	57	Male	60	Neural	Yes	no		217	Alive
TCGA-14-2554-01	52	Female	60	Neural	Yes	no	yes	532	Dead
TCGA-14-2555-01	44	Female	80	Neural	Yes	no		242	Alive
TCGA-14-3477-01	38	Female	80	Proneural	Yes	no		114	Alive
TCGA-14-4157-01	40	Male	60	Proneural	Yes	no		103	Alive
TCGA-15-0742-01	65	Male	80	Classical	Yes	yes	no	418	Dead
TCGA-15-1446-01	55	Male	80	Classical	Yes		yes	581	Alive
TCGA-15-1447-01	36	Female	80	Proneural	Yes	no	yes	1618	Alive
TCGA-15-1449-01	65	Male	60	Proneural	Yes	no		404	Dead
TCGA-16-0848-01	57	Male		Proneural	Yes	yes	yes	535	Dead
TCGA-16-0849-01	54	Male		Proneural	Yes	no	no	793	Alive
TCGA-16-0850-01	52	Female		Proneural	Yes	no	no	498	Dead
TCGA-16-1045-01	49	Female		Mesenchymal	Yes	yes		882	Dead
TCGA-16-1055-01	48	Male		Classical	Yes	no		313	Dead
TCGA-16-1056-01	55	Male		Classical	Yes	no		426	Dead
TCGA-16-1060-01	70	Female		Mesenchymal	Yes	no		278	Dead
TCGA-16-1062-01	57	Female		Classical	Yes	no		646	Dead
TCGA-16-1063-01	72	Male		Neural	Yes	no		425	Dead
TCGA-16-1460-01	36	Female		Proneural	Yes			195	Alive
TCGA-19-0955-01	71	Male		Classical	Yes	no	no	358	Alive
TCGA-19-0957-01	48	Female		Proneural	Yes	yes	yes	665	Dead
TCGA-19-0960-01	83	Female	60	Proneural	Yes	no	no	262	Alive
TCGA-19-0963-01	61	Male		Neural	Yes	no	yes	434	Dead
TCGA-19-0964-01	70	Male	60	Classical	Yes	no	no	103	Alive
TCGA-19-1385-01	69	Male		Mesenchymal	Yes	yes	yes	327	Dead
TCGA-19-1386-01	51	Male	80	Classical	Yes	no	yes	276	Dead
TCGA-19-1387-01	81	Male	60	Proneural	Yes	no		181	Alive
TCGA-19-1388-01	58	Male		Mesenchymal	Yes	yes		394	Dead
TCGA-19-1389-01	51	Male	80	Mesenchymal	Yes	no	yes	141	Dead
TCGA-19-1786-01	64	Female	40	Classical	Yes	no	no	217	Alive
TCGA-19-1787-01	48	Male	80	Mesenchymal	Yes	yes		385	Dead
TCGA-19-1789-01	69	Female	60	Classical	Yes	no	no	99	Dead
TCGA-19-1790-01	56	Male	60	Mesenchymal	Yes	no		153	Dead
TCGA-19-2619-01	55	Female	40	Classical	Yes	yes		294	Alive
TCGA-19-2620-01	70	Male	40	Neural	Yes	no		148	Dead
TCGA-19-2623-01	65	Male	80	Mesenchymal	Yes	no		229	Alive
TCGA-19-2629-01	60	Male		Proneural	Yes	yes		737	Dead
TCGA-19-2631-01	74	Female	60	Classical	Yes	no		213	Dead
TCGA-19-4068-01	68	Female	80	Classical	Yes	no		136	Alive
TCGA-19-5947-01	47	Female	40	Mesenchymal	Yes	no		202	Dead
TCGA-19-5951-01	76	Female	80	Classical	Yes	no	no	244	Dead
TCGA-19-5952-01	62	Male	60	Classical	Yes	no		575	Dead
TCGA-19-5954-01	72	Female	60	Classical	Yes	no		242	Alive
TCGA-19-5956-01	53	Female	80	Proneural	Yes	no		198	Alive
TCGA-19-5958-01	56	Male	80	Classical	Yes	no		164	Alive
TCGA-19-5959-01	77	Female	80	Classical	Yes	no		161	Alive
TCGA-26-1438-01	36	Male	100	Mesenchymal	Yes	yes	yes	305	Alive
TCGA-26-1439-01	63	Male		Classical	Yes	no		422	Dead
TCGA-26-1440-01	48	Male	80	Classical	Yes	no	no	296	Alive
TCGA-26-1442-01	43	Male	80	Proneural	Yes	no		953	Alive
TCGA-26-1443-01	60	Female	60	Classical	Yes	no	no	216	Alive
TCGA-26-1799-01	68	Male	60	Neural	Yes	no	no	285	Dead
TCGA-26-5132-01	74	Male	60	Classical	Yes	no		286	Alive
TCGA-26-5133-01	59	Male	80	Proneural	Yes	no	yes	452	Alive
TCGA-26-5134-01	74	Male	60	Proneural	Yes	no		167	Alive
TCGA-26-6173-01	57	Male	80		Yes	no		241	Alive
TCGA-26-6174-01	65	Female	80		Yes	no		70	Alive
TCGA-27-1830-01	57	Male	80	Proneural	Yes	no		154	Dead
TCGA-27-1831-01	66	Male	80	Neural	Yes	no		504	Dead
TCGA-27-1832-01	59	Female	100	Mesenchymal	Yes	yes		300	Dead
TCGA-27-1833-01	67	Female	80	Classical	Yes	yes		737	Dead
TCGA-27-1834-01	56	Male	80	Neural	Yes	yes		1232	Dead
TCGA-27-1835-01	53	Female	80	Classical	Yes	yes		648	Dead
TCGA-27-1836-01	33	Female	80	Proneural	Yes	yes	yes	914	Dead
TCGA-27-1837-01	36	Male	80	Classical	Yes	no		427	Dead
TCGA-27-1838-01	59	Female	80	Mesenchymal	Yes	no		350	Dead
TCGA-27-2518-01	52	Male	80	Neural	Yes	yes	yes	752	Dead
TCGA-27-2519-01	48	Male	80	Mesenchymal	Yes	yes	yes	316	Alive
TCGA-27-2521-01	34	Male	80	Proneural	Yes	no		316	Alive
TCGA-27-2523-01	63	Male	80	Classical	Yes	no		489	Dead
TCGA-27-2524-01	56	Male	80	Mesenchymal	Yes	no		231	Dead
TCGA-27-2527-01	81	Male	80	Mesenchymal	Yes	no		438	Dead
TCGA-27-2528-01	62	Male	80	Classical	Yes	yes		479	Dead
TCGA-28-1745-01	76	Male	60	Mesenchymal	Yes	no		344	Alive
TCGA-28-1746-01	77	Female	80	Proneural	Yes			6	Alive
TCGA-28-1747-01	44	Male		Classical	Yes	no		77	Dead
TCGA-28-1749-01	73	Male	80	Classical	Yes	no		279	Alive
TCGA-28-1750-01	40	Female	60	Mesenchymal	Yes	no		253	Alive
TCGA-28-1751-01	61	Female	80	Mesenchymal	Yes			231	Alive
TCGA-28-1752-01	42	Female	80	Neural	Yes	no		257	Alive
TCGA-28-1753-01	53	Male		Mesenchymal	Yes	no		36	Alive
TCGA-28-1755-01	52	Female	60	Classical	Yes			46	Dead
TCGA-28-1756-01	78	Male	80	Proneural	Yes	no		86	Alive
TCGA-28-1760-01	48	Male		Classical	Yes	no		143	Alive
TCGA-28-2502-01	65	Male	20	Mesenchymal	Yes	no		20	Alive
TCGA-28-2506-01	63	Female	80	Neural	Yes	no	yes	205	Alive
TCGA-28-2509-01	77	Female	80	Mesenchymal	Yes	no		145	Alive
TCGA-28-2513-01	69	Female	80	Mesenchymal	Yes	yes		222	Alive
TCGA-28-2514-01	45	Male	60	Classical	Yes	no		160	Alive
TCGA-28-5204-01	72	Male	80	Neural	Yes			454	Dead
TCGA-28-5207-01	71	Male	70	Mesenchymal	Yes	yes	no	343	Dead
TCGA-28-5208-01	52	Male	70	Mesenchymal	Yes	yes	no	473	Alive
TCGA-28-5211-01	42	Male	100		Yes	yes	no	358	Alive
TCGA-28-5213-01	72	Male	80	Mesenchymal	Yes			298	Alive
TCGA-28-5214-01	53	Male	70	Mesenchymal	Yes	yes	yes	432	Alive
TCGA-28-5215-01	62	Female	90	Mesenchymal	Yes	yes	no	335	Dead
TCGA-28-5216-01	52	Male	80	Mesenchymal	Yes	no	no	415	Alive
TCGA-28-5218-01	63	Male		Mesenchymal	Yes			157	Dead
TCGA-28-5219-01	47	Female	70	Classical	Yes		no	259	Alive
TCGA-28-5220-01	67	Male	90	Classical	Yes		no	319	Alive
TCGA-28-6450-01	60	Male		Classical	Yes			165	Dead
TCGA-32-1970-01	59	Male		Classical	Yes	no		467	Dead
TCGA-32-1973-01	21	Male		Proneural	Yes	no		641	Dead
TCGA-32-1986-01	68	Male	20	Mesenchymal	Yes	no		386	Dead
TCGA-32-1987-01	49	Female		Mesenchymal	Yes	yes	yes	451	Dead
TCGA-32-1991-01	60	Male		Classical	Yes	no	yes	515	Dead
TCGA-32-2491-01	63	Male		Mesenchymal	Yes	yes		372	Dead
TCGA-32-2494-01	58	Female		Mesenchymal	Yes	yes		632	Dead
TCGA-32-2495-01	59	Female		Classical	Yes	yes	yes	456	Dead
TCGA-32-2615-01	62	Male	80	Mesenchymal	Yes	yes	yes	485	Dead
TCGA-32-2616-01	48	Female		Mesenchymal	Yes	no		223	Dead
TCGA-32-2634-01	82	Male		Proneural	Yes	no		270	Alive
TCGA-32-2638-01	67	Male		Classical	Yes	no		766	Dead
TCGA-32-4208-01	25	Male		Proneural	Yes	no		400	Alive
TCGA-32-4209-01	40	Male		Mesenchymal	Yes	yes	yes	338	Alive
TCGA-32-4211-01	56	Male		Neural	Yes	no		383	Dead
TCGA-32-4213-01	47	Female		Mesenchymal	Yes	yes		356	Alive
TCGA-32-4719-01	73	Male		Classical	Yes	no		330	Dead
TCGA-32-5222-01	66	Male		Proneural	Yes	no		585	Dead
TCGA-41-2572-01	67	Male		Classical	Yes	no	no	406	Dead
TCGA-41-2573-01	59	Male	60	Proneural	Yes	no		272	Alive
TCGA-41-2575-01	75	Male	60	Proneural	Yes	no		290	Dead
TCGA-41-3393-01	81	Female		Mesenchymal	Yes	no	no	135	Dead
TCGA-41-3915-01	48	Male		Mesenchymal	Yes	no		360	Dead
TCGA-41-5651-01	59	Female		Proneural	Yes	yes	yes	351	Alive
TCGA-74-6573-01	67	Male	100		Yes	no		105	Dead
TCGA-74-6575-01	73	Female	90		Yes	yes		533	Alive
TCGA-74-6577-01	51	Male	90		Yes	no		131	Alive
TCGA-74-6578-01	58	Male	100		Yes	no		436	Alive
TCGA-74-6581-01	77	Male	100		Yes	no		250	Alive
TCGA-74-6584-01	55	Female	80		Yes	yes		227	Alive
TCGA-76-4925-01	76	Male	100	Proneural	Yes	no		145	Dead
TCGA-76-4926-01	68	Male	80	Classical	Yes	yes		138	Dead
TCGA-76-4928-01	85	Female	80	Classical	Yes	no		94	Dead
TCGA-76-4931-01	70	Female	80	Classical	Yes	yes	yes	278	Dead
TCGA-76-4932-01	50	Female	80	Proneural	Yes	yes		1458	Dead
TCGA-76-4935-01	52	Female	80	Proneural	Yes	no		328	Alive
TCGA-76-6191-01	57	Male	80	Proneural	Yes	yes	no	507	Dead
TCGA-76-6193-01	78	Male	60	Mesenchymal	Yes	no	no	82	Dead
TCGA-76-6280-01	57	Male	80		Yes	no	yes	346	Dead
TCGA-76-6282-01	63	Male	80	Mesenchymal	Yes	no	yes	519	Dead
TCGA-76-6286-01	60	Male	80		Yes	yes	yes	637	Dead
TCGA-76-6656-01	66	Male	60		Yes			147	Dead
TCGA-76-6657-01	74	Male	80		Yes	no		153	Dead
TCGA-76-6661-01	54	Male	60		Yes	no		7	Alive
TCGA-76-6662-01	58	Male	80		Yes	yes	yes	281	Alive
TCGA-81-5911-01	33	Male			Yes	yes	yes	538	Alive
